# Supplementary material for: Fatty acid profiles from twenty-one plant species identified as palatable for pasture-raised laying hens
Source: PLoS One. 2025 Nov 14;20(11):e0336271. doi: 10.1371/journal.pone.0336271 (PMC12617887; doi:10.1371/journal.pone.0336271)
Supplement: S1 Fig — Complete dataset of all fatty-acid methyl esters analyzed. This dataset was used to create Fig 3–5. (XLSX) [file pone.0336271.s001.xlsx]

## Sheet: Plants-FA
Season	Scientific name	Common name	Palmitic acid	Palmitoleic acid	Margaric acid	Stearic acid	Oleic acid	cis-vaccenic acid	Linoleic acid	α-Linolenic acid	Arachidic acid	Behenic acid	Docosadienoic acid	Tricosanoic acid	Lignoceric acid	Polyunsaturated fatty acid	Monounsaturated fatty acid	Saturated fatty acid	Omega-3	Omega-6	Omega-6/omega-3
			C16:0	C16:1	C17:0	C18:0	C18:1n-9c	C18:1n-7c	C18:2 n-6c	C18:3n-3	C20:0	C22:0	C22:2	C23:0	C24:0	PUFAS	MUFAS	SFAS	n-3	n-6	n6/n3
1	Malachra rudis Benth.	Malva	29.1847	0.297003	0.292356	1.93769	1.81365	0.452789	21.759	40.4437	1.05837	1.14854	0.123563	0.34105	1.14763	62.3262	2.56345	35.1103	40.4437	21.759	0.538234
2	Malachra rudis Benth.	Malva	30.6853	0	0	2.19449	3.08625	0	20.8649	40.4	0.827947	0.944044	0	0	0.997143	61.2648	3.08625	35.6489	40.4	20.8649	0.516624
3	Malachra rudis Benth.	Malva	24.2192	0.321459	0.261865	1.65959	2.07221	0.852395	23.9162	45.5444	0.619418	0.471015	0	0	0.253514	69.4606	3.24606	27.4846	45.5444	23.9162	0.526428
4	Malachra rudis Benth.	Malva	29.1847	0.297003	0.292356	1.93769	1.81365	0.452789	21.759	40.4437	1.05837	1.14854	0.123563	0.34105	1.14763	62.3262	2.56345	35.1103	40.4437	21.759	0.538234
1	Tithonia diversifolia (Hemsl.) A. Gray	Botón de oro	23.3903	0	0	2.29904	1.8037	0	19.7474	48.1559	1.52262	0	0	1.9897	1.09142	67.9033	1.8037	30.293	48.1559	19.7474	0.410187
2	Tithonia diversifolia (Hemsl.) A. Gray	Botón de oro	30.046	0.792594	0.353384	2.92845	2.87872	0	21.0934	37.6233	1.64499	1.75223	0	0	0.886856	58.7168	3.67131	37.6119	37.6233	21.0934	0.561713
3	Tithonia diversifolia (Hemsl.) A. Gray	Botón de oro	23.4776	0.495145	0.297397	2.04392	1.79347	0.3496	21.4361	47.0014	1.17377	0.833967	0	0.337105	0.76053	68.4375	2.63821	28.9243	47.0014	21.4361	0.456876
4	Tithonia diversifolia (Hemsl.) A. Gray	Botón de oro	23.7273	2.15276	0.421286	2.54895	3.82407	0.322767	16.7304	44.7621	1.96847	1.34113	0.567877	0.421076	1.21177	62.0604	6.2996	31.64	44.7621	16.7304	0.37421
1	Myriocarpa stipitata Benth	Agüachente	32.6462	0	0	8.05969	2.98139	0	23.6522	27.077	1.98777	0	0	1.60924	1.98653	50.7292	2.98139	46.2894	27.077	23.6522	0.880681
2	Myriocarpa stipitata Benth	Agüachente	27.9033	0	0.346815	5.96981	3.68745	0	30.1148	28.2113	1.21971	0.785219	0	0.357508	1.40416	58.3261	3.68745	37.9865	28.2113	30.1148	1.07353
3	Myriocarpa stipitata Benth	Agüachente	29.9922	0.265228	0.460186	6.98712	2.47914	0.665638	26.0607	28.9349	1.75474	1.17046	0	0	1.2297	54.9956	3.41001	41.5944	28.9349	26.0607	0.901091
4	Myriocarpa stipitata Benth	Agüachente	26.371	0	0.653459	8.96478	2.06397	0.522693	25.4968	29.6914	1.67557	1.37432	0.852704	0.393039	1.94017	56.041	2.58666	41.3724	29.6914	25.4968	0.859603
1	Solanum nigrescens M. Martens & Galeotti	Yerbamora	21.1378	0	0	3.90066	1.51531	0	23.9142	45.9915	1.6586	0	0	0.982618	0.89926	69.9057	1.51531	28.579	45.9915	23.9142	0.519969
2	Solanum nigrescens M. Martens & Galeotti	Yerbamora	20.615	0.31573	0.322458	4.24974	2.37523	0	23.641	43.5123	2.06163	1.48722	0	0.560067	0.859593	67.1533	2.69096	30.1557	43.5123	23.641	0.543437
3	Solanum nigrescens M. Martens & Galeotti	Yerbamora	21.2791	0.428529	0.331148	4.52454	2.10806	0.718242	23.738	43.3492	1.81367	0.713441	0	0.402619	0.593426	67.0872	3.25483	29.658	43.3492	23.738	0.548013
4	Solanum nigrescens M. Martens & Galeotti	Yerbamora	21.6913	0.262806	0.262955	3.80185	1.1041	0.478365	22.1053	46.9667	1.29676	0.734683	0.312315	0.371817	0.611006	69.3843	1.84527	28.7704	46.9667	22.1053	0.470775
1	Musa paradisiaca L.	Plátano	26.5061	0	0	3.34345	1.71324	0	7.71573	11.8662	3.12084	0	0	24.8867	20.8477	19.582	1.71324	78.7048	11.8662	7.71573	0.650321
2	Musa paradisiaca L.	Plátano	29.9299	0	1.43002	5.287	3.35658	0	8.5778	28.6005	1.70527	10.7703	0	0.82557	9.517	37.1783	3.35658	59.4651	28.6005	8.5778	0.300042
3	Musa paradisiaca L.	Plátano	30.5577	0.0949323	1.00988	4.07697	1.92675	0.27592	10.7757	20.8261	1.86942	14.9618	0	0.745122	12.8798	31.6018	2.2976	66.1006	20.8261	10.7757	0.517899
4	Musa paradisiaca L.	Plátano	34.5537	0.284524	2.09597	8.61366	2.2675	0.565499	7.9952	19.5703	3.19624	10.8015	1.43277	1.02251	7.60059	28.9983	3.11752	67.8842	19.5703	7.9952	0.404971
1	Axonopus scoparius (Flüggé) Kuhlm.	Micay	24.7924	0	0	3.12535	1.99782	0	15.8073	50.4978	1.2908	0	0	1.2402	1.2483	66.3051	1.99782	31.6971	50.4978	15.8073	0.312896
2	Axonopus scoparius (Flüggé) Kuhlm.	Micay	18.281	0	0.419819	1.45074	0.774348	0	10.2795	66.9233	0.409059	0.554645	0	0.212376	0.695186	77.2028	0.774348	22.0228	66.9233	10.2795	0.153658
3	Axonopus scoparius (Flüggé) Kuhlm.	Micay	22.2511	0.0762723	0.572954	2.04084	1.13696	0.291824	12.8925	58.5151	0.508549	0.443899	0	0.322831	0.947221	71.4075	1.50506	27.0874	58.5151	12.8925	0.220366
4	Axonopus scoparius (Flüggé) Kuhlm.	Micay	20.4705	0.0539094	0.42842	1.63518	0.682404	0.278508	9.58609	64.6916	0.531811	0.426091	0.278615	0.241619	0.695182	74.5563	1.01482	24.4288	64.6916	9.58609	0.148171
1	Xanthosoma sagittifolium (L.) Schott	Bore	25.0513	0	0	3.16654	5.59088	0	15.5502	44.6269	2.00087	0	0	1.64037	2.37298	60.1771	5.59088	34.232	44.6269	15.5502	0.348813
2	Xanthosoma sagittifolium (L.) Schott	Bore	21.3364	0	0.208973	2.05729	9.21099	0	17.4856	46.5166	0.700041	0.604145	0	0.204755	1.6751	64.0022	9.21099	26.7868	46.5166	17.4856	0.376005
3	Xanthosoma sagittifolium (L.) Schott	Bore	21.6257	0.212259	0.25413	2.93393	1.82747	0.182953	18.9185	50.1269	1.85993	0.675078	0	0	1.38309	69.0454	2.22269	28.7319	50.1269	18.9185	0.377502
4	Xanthosoma sagittifolium (L.) Schott	Bore	21.3337	0.182549	0.296819	2.81206	1.65377	0.288294	14.3533	44.9105	8.59225	1.06993	0.702695	0.281654	3.52249	59.9665	2.12461	37.9089	44.9105	14.3533	0.319249
1	Melanthera nivea (L.) Small	Tamo-tamo	26.0718	0	0	1.42763	1.28083	0	19.527	47.8079	0.869696	0	0	1.59336	1.42186	67.3348	1.28083	31.3843	47.8079	19.527	0.408855
2	Melanthera nivea (L.) Small	Tamo-tamo	28.8266	0.395081	0	1.61429	1.34371	0	20.0717	45.1342	0.595953	0.901669	0	0.293907	0.82294	65.2058	1.73879	33.0554	45.1342	20.0717	0.450192
3	Melanthera nivea (L.) Small	Tamo-tamo	30.5659	0.235695	0.294432	1.61436	0.83318	0.377926	24.1676	37.937	0.937894	1.54761	0	0.441195	1.04715	62.1046	1.4468	36.4486	37.937	24.1676	0.636741
4	Melanthera nivea (L.) Small	Tamo-tamo	25.4089	0.467888	0.198784	1.35687	1.00045	0.65106	21.2432	46.217	0.815546	1.11554	0.209763	0.313833	1.00116	67.67	2.1194	30.2106	46.217	21.2432	0.460035
1	Acalypha macrostachya Müll. Arg.	Lechero	19.9007	0	0	7.08704	3.37829	0	18.3236	49.8386	0.636009	0	0	0.575765	0.260042	68.1622	3.37829	28.4595	49.8386	18.3236	0.374936
2	Acalypha macrostachya Müll. Arg.	Lechero	14.2065	0.157209	0.360912	7.32549	3.57851	0	17.1155	55.3253	0.759575	0.357893	0	0.185108	0.628015	72.4408	3.73572	23.8235	55.3253	17.1155	0.309373
3	Acalypha macrostachya Müll. Arg.	Lechero	12.9024	0.16074	0.5164	6.73268	3.06976	0.0895746	15.6588	59.2451	0.643348	0.337116	0	0.156856	0.487238	74.9039	3.32007	21.7761	59.2451	15.6588	0.267504
4	Acalypha macrostachya Müll. Arg.	Lechero	16.5445	0.215178	0.60004	6.94015	2.94573	0.32054	19.4191	50.6708	0.855489	0.407956	0.283555	0.194264	0.602628	70.3735	3.48145	26.1451	50.6708	19.4191	0.383525
1	Trichanthera gigantea (Humbo & Bonpl)	Nacedero	29.3948	0	0	2.47249	4.71472	0	25.6462	34.654	0.680187	0	0	0.806501	1.63113	60.3002	4.71472	34.9851	34.654	25.6462	0.740921
2	Trichanthera gigantea (Humbo & Bonpl)	Nacedero	27.7589	0.47183	0.293615	2.5618	5.07919	0	24.3061	36.3694	0.635744	0.759379	0	0.438567	1.32553	60.6755	5.55102	33.7735	36.3694	24.3061	0.670305
3	Trichanthera gigantea (Humbo & Bonpl)	Nacedero	23.8867	0.505903	0.253441	1.70486	4.01288	0.313548	23.9121	42.8853	0.520648	0.638942	0	0.303326	1.0624	66.7974	4.83233	28.3703	42.8853	23.9121	0.557631
4	Trichanthera gigantea (Humbo & Bonpl)	Nacedero	31.1853	0.574087	0.480393	2.79974	3.38546	0.317096	23.0258	32.8972	0.751333	1.22406	0.700641	0.699981	1.95896	56.6236	4.27664	39.0997	32.8972	23.0258	0.699947
1	Bidens rubifolia Kunth	Chipaca	17.1177	0	0	1.94794	1.77612	0	16.1095	60.4431	0.874045	0	0	0.52009	1.21153	76.5526	1.77612	21.6713	60.4431	16.1095	0.266552
2	Bidens rubifolia Kunth	Chipaca	15.0729	0.256183	0.148908	1.61363	1.87464	0	16.0308	62.5652	0.611413	0.67302	0	0.217632	0.935753	78.596	2.13083	19.2732	62.5652	16.0308	0.256371
3	Bidens rubifolia Kunth	Chipaca	19.1697	0.411331	0.192362	1.69563	1.88187	0.318365	16.7653	57.3716	0.543752	0.719232	0	0.249936	0.680982	74.1368	2.61157	23.2516	57.3716	16.7653	0.292487
4	Bidens rubifolia Kunth	Chipaca	15.7565	0.300787	0.140229	1.48231	1.1281	0.359113	14.3256	63.5256	0.70102	0.777956	0.136858	0.253764	1.11211	77.9881	1.788	20.2239	63.5256	14.3256	0.226817
1	Sida poeppigiana (K. Schum.) Fryxell	Escoba	30.1369	0	0	2.9007	4.27163	0	28.7226	29.7685	0.951243	0	0	2.62755	0.620847	58.4911	4.27163	37.2372	29.7685	28.7226	1.01084
2	Sida poeppigiana (K. Schum.) Fryxell	Escoba	26.1159	0.411489	0.303926	3.48487	2.85582	0	23.9623	38.2246	1.11912	2.18583	0	0.613219	0.722875	62.1869	3.26731	34.5458	38.2246	23.9623	0.632037
3	Sida poeppigiana (K. Schum.) Fryxell	Escoba	19.1719	0.341026	0.43582	1.67262	2.49438	0.363933	22.4406	51.935	0.205983	0.534166	0	0.18796	0.216659	74.3756	3.19934	22.4251	51.935	22.4406	0.432738
4	Sida poeppigiana (K. Schum.) Fryxell	Escoba	17.707	0.28224	0.385235	2.15384	1.98092	0.539497	19.7027	54.5766	0.514511	1.06179	0.355057	0.367131	0.373557	74.6343	2.80266	22.5631	54.5766	19.7027	0.361102
1	Desmodium cajanifolium (Kunth) DC.	Varilla	22.6494	0	0	12.0363	3.96051	0	15.6042	38.6601	1.71069	0	0	2.1176	3.26112	54.2643	3.96051	41.7752	38.6601	15.6042	0.40628
2	Desmodium cajanifolium (Kunth) DC.	Varilla	27.8409	0.231724	0.534808	8.53663	4.63861	0	14.4568	35.4522	1.51753	3.15627	0	0.84112	2.79335	49.909	4.87033	45.2206	35.4522	14.4568	0.407812
3	Desmodium cajanifolium (Kunth) DC.	Varilla	26.3943	0.168123	0.394339	7.43471	2.51602	0.255667	15.7733	39.3355	1.63066	1.9321	0	0.650038	3.51534	55.1087	2.93981	41.9514	39.3355	15.7733	0.40539
4	Desmodium cajanifolium (Kunth) DC.	Varilla	22.7865	0.176716	0.571939	7.82375	2.874	0.651472	14.4295	42.9743	1.41634	2.05292	0.179556	0.880637	3.18235	57.5834	3.70218	38.7145	42.9743	14.4295	0.336378
1	Saccharum officinarum L.	Caña de azúcar	27.5586	0	0	2.82507	1.27585	0	18.5482	45.4814	1.03951	0	0	1.28847	1.98284	64.0297	1.27585	34.6945	45.4814	18.5482	0.408565
2	Saccharum officinarum L.	Caña de azúcar	22.7606	0	0.209629	1.24646	0.808327	0	13.7901	58.7208	0.816036	0.617248	0	0	1.03087	72.5108	0.808327	26.6808	58.7208	13.7901	0.235333
3	Saccharum officinarum L.	Caña de azúcar	32.2107	0.109299	0.505966	2.53259	2.27152	0.653025	17.2516	39.7267	1.64333	1.27285	0	0	1.82243	56.9783	3.03384	39.9879	39.7267	17.2516	0.435463
4	Saccharum officinarum L.	Caña de azúcar	33.192	0.20545	0.474692	1.88054	0.713407	0.387256	12.724	46.8429	0.571204	0.979	0.0999515	0.32523	1.60433	59.6669	1.30611	39.027	46.8429	12.724	0.271627
1	Acalypha diversifolia Jacq.	Suan	24.2782	0	0	6.48768	4.83078	0	20.5462	40.9633	1.17318	0	0	1.18694	0.533677	61.5095	4.83078	33.6597	40.9633	20.5462	0.502307
2	Acalypha diversifolia Jacq.	Suan	29.3138	0	0.396667	7.35343	7.20164	0	21.6496	29.9622	1.33776	1.60247	0	0.334166	0.848251	51.6118	7.20164	41.1866	29.9622	21.6496	0.722593
3	Acalypha diversifolia Jacq.	Suan	23.6819	0	1.88122	6.27895	4.69559	0.514428	23.8448	36.948	0.55392	0.89249	0	0	0.708642	60.7928	5.21002	33.9972	36.948	23.8448	0.647121
4	Acalypha diversifolia Jacq.	Suan	22.6871	0.506289	0.757085	6.01215	3.92953	0.390686	33.279	30.0052	0.821421	0.873419	0	0	0.738122	63.2842	4.82651	31.8893	30.0052	33.279	1.10845
1	Zea mays	Maíz	19.6565	0	0	2.86477	1.41275	0	9.94533	63.2046	1.07806	0	0	0.972216	0.865843	73.1499	1.41275	25.4374	63.2046	9.94533	0.157373
2	Zea mays	Maíz	15.5846	0.693875	0.319509	2.09198	0.835249	0	14.4957	62.9891	0.892234	0.989891	0	0.292583	0.815299	77.4848	1.52912	20.9861	62.9891	14.4957	0.230648
3	Zea mays	Maíz	17.4736	0	0	3.39554	0.709409	0.336639	9.56869	65.521	1.45572	0.693277	0	0	0.846113	75.0897	1.04605	23.8642	65.521	9.56869	0.146025
4	Zea mays	Maíz	19.2375	0.0940237	0.283283	2.78115	1.02144	0.247061	11.5135	61.7511	0.77963	0.682007	0.199039	0.26329	1.14702	73.4636	1.36253	25.1739	61.7511	11.5135	0.187316
1	Heliconia sp	Platanillo	38.343	0	0	18.1807	1.59556	0	6.55619	23.7746	5.20733	0	0	4.26724	2.07541	30.3308	1.59556	68.0736	23.7746	6.55619	0.275828
2	Heliconia sp	Platanillo	36.3774	0.353955	0.669773	11.168	2.33346	0	10.0638	33.3409	2.23147	1.55581	0	0.610659	1.29483	43.4047	2.68742	53.9079	33.3409	10.0638	0.301895
3	Heliconia sp	Platanillo	38.0303	0	0.94839	10.4987	1.93927	0.300319	6.16691	36.2478	2.07644	2.02527	0	0.397817	1.36887	42.4147	2.23959	55.3457	36.2478	6.16691	0.170017
4	Heliconia sp	Platanillo	43.0788	0.426551	1.25215	18.7561	1.88783	0.288359	3.59671	18.5974	4.48964	3.87132	0	1.00258	2.75252	22.1941	2.60274	75.2031	18.5974	3.59671	0.193615
1	Desmodium sp.	Pega-pega	27.0594	0	0	4.71991	4.63345	0	17.2234	42.0616	1.20402	0	0	1.86672	1.23145	59.2851	4.63345	36.0815	42.0616	17.2234	0.409924
2	Desmodium sp.	Pega-pega	30.0086	0.432337	0.399592	6.49776	5.36898	0	15.2658	36.3718	1.62931	1.94179	0	0.567531	1.51643	51.6377	5.80132	42.561	36.3718	15.2658	0.419617
3	Desmodium sp.	Pega-pega	31.4536	0.354707	0.392706	6.01107	2.55639	0.73254	16.0441	36.777	1.64734	1.78187	0	0.685534	1.56307	52.8211	3.64364	43.5352	36.777	16.0441	0.438893
4	Desmodium sp.	Pega-pega	27.2997	0.28289	0.495241	7.96656	4.39664	0.561912	14.1277	39.349	1.54501	1.58105	0.186123	0.557978	1.65019	53.6628	5.24144	41.0958	39.349	14.1277	0.365176
1	Sechium edule (Jacq.) Sw.	Guatila	34.5047	0	0	3.10368	1.50382	0	9.29192	46.3717	1.59463	0	0	2.03962	1.5899	55.6637	1.50382	42.8325	46.3717	9.29192	0.200389
2	Sechium edule (Jacq.) Sw.	Guatila	43.8005	0.556144	0.519203	3.48878	2.3874	0	7.59139	36.3597	1.32706	2.02176	0	0.540943	1.40716	43.9511	2.94354	53.1054	36.3597	7.59139	0.208777
3	Sechium edule (Jacq.) Sw.	Guatila	49.0133	0.92491	0.564891	2.87105	1.59906	0.477168	8.44037	32.907	1.08913	2.11314	0	0	0	41.3474	3.00114	55.6515	32.907	8.44037	0.256868
4	Sechium edule (Jacq.) Sw.	Guatila	35.6886	0.489217	0.366712	2.75939	1.23036	0.500854	7.40568	44.9757	1.64363	2.37097	0.396137	0.581522	1.5912	52.7775	2.22043	45.0021	44.9757	7.40568	0.164697
1	Oplismenus burmannii (Retz.) P. Beauv.	Grama	22.2487	0	0	2.31066	1.76234	0	18.6676	52.9353	0.521808	0	0	0.686736	0.866798	71.6029	1.76234	26.6347	52.9353	18.6676	0.352766
2	Oplismenus burmannii (Retz.) P. Beauv.	Grama	23.7561	0	0.575935	2.1095	2.26149	0	22.8244	46.5075	0.39537	0.605611	0	0.257285	0.706897	69.3318	2.26149	28.4067	46.5075	22.8244	0.496384
3	Oplismenus burmannii (Retz.) P. Beauv.	Grama	27.636	0.135215	0.534487	1.95165	1.46373	0.387764	24.2805	41.2876	0.405294	0.741693	0	0.264445	0.911597	65.5682	1.98671	32.4451	41.2876	24.2805	0.587911
4	Oplismenus burmannii (Retz.) P. Beauv.	Grama	31.2074	0	0.711483	2.66575	1.87007	0.335572	20.978	40.2094	0.415179	0.698596	0	0.375327	0.533293	61.1874	2.20564	36.607	40.2094	20.978	0.523149
1	Lantana camara L.	Venturosa	25.0915	0	0	2.47718	3.30904	0	12.8191	52.5831	1.02044	0	0	1.69433	1.00528	65.4022	3.30904	31.2888	52.5831	12.8191	0.243811
2	Lantana camara L.	Venturosa	23.5382	0	0.274216	3.02418	2.80747	0	12.3995	55.8311	0.7189	0.662623	0	0.290445	0.453406	68.2306	2.80747	28.9619	55.8311	12.3995	0.222112
3	Lantana camara L.	Venturosa	24.7863	0.340454	0.282599	2.50649	3.08347	0.164672	13.0113	54.0789	0.625838	0.591767	0	0.248226	0.279962	67.0902	3.58859	29.3212	54.0789	13.0113	0.2409
4	Lantana camara L.	Venturosa	29.3012	0.339944	0.389503	3.64545	2.4301	0.477178	12.5016	46.6182	1.16388	0.86781	1.15166	0.535971	0.577574	60.2714	3.24722	36.4814	46.6182	12.5016	0.268195
